# Supplementary material for: Impact of Dietary Niacin on Metabolic Dysfunction-Associated Steatotic Liver Disease in Mediterranean Subjects: A Population-Based Study
Source: Nutrients. 2024 Nov 30;16(23):4178. doi: 10.3390/nu16234178 (PMC11644089; doi:10.3390/nu16234178)
Supplement: Supplementary file 1 [file nutrients-16-04178-s001.zip]

Archive with 1 entries (1 files):
- nutrients-3312120-supplementary.pdf
